# Supplementary material for: Rifampicin reduces advanced glycation end products and activates DAF-16 to increase lifespan in Caenorhabditis elegans
Source: Aging Cell. 2015 Feb 26;14(3):463–73. doi: 10.1111/acel.12327 (PMC4406675; doi:10.1111/acel.12327)
Supplement: Supplementary file 1 [file acel0014-0463-sd1.zip]

Archive with 6 entries (6 files):
- Golegaonkar_Table S4_07012015.xlsx
- Golegaonkar_Table S3_07012015.doc
- Golegaonkar_Table S2_07012015.doc
- Golegaonkar_Table S1_07012015.doc
- Golegaonkar_Supporting material_010115.doc
- Golegaonkar_Figures Aging Cell_010115_SUP.pptx
