# Supplementary material for: Rifampicin reduces advanced glycation end products and activates DAF-16 to increase lifespan in Caenorhabditis elegans
Source: Aging Cell. 2015 Feb 26;14(3):463–73. doi: 10.1111/acel.12327 (PMC4406675; doi:10.1111/acel.12327)
Supplement: Supplementary file 1 [file acel0014-0463-sd1.zip › Golegaonkar_Table S4_07012015.xlsx]

## Sheet: Sheet1
Table S4: Relative quantification of fold changes of proteins detected by LC-MSE
			ng protein in Control	ng protein in RIF Treatment	Fold Change	No of modifications in Control	No of modifications in RIF Treatment
I	P02566	Myosin 4 OS Caenorhabditis elegans GN unc 54 PE 4 SV 1	6.2038	12.1424
II	P02566	Myosin 4 OS Caenorhabditis elegans GN unc 54 PE 4 SV 1	6.3655	11.3561
II	P02566	Myosin 4 OS Caenorhabditis elegans GN unc 54 PE 4 SV 1	6.4406	8.7181
			6.33663	10.7389	1.69473	6	1
I	P18948	Vitellogenin 6 OS Caenorhabditis elegans GN vit 6 PE 1 SV 5	17.8067	12.2946
II	P18948	Vitellogenin 6 OS Caenorhabditis elegans GN vit 6 PE 1 SV 5	31.0303	8.4357
II	P18948	Vitellogenin 6 OS Caenorhabditis elegans GN vit 6 PE 1 SV 5	19.1354	9.9567
			22.6575	10.229	0.451463	4	3
I	P05690	Vitellogenin 2 OS Caenorhabditis elegans GN vit 2 PE 1 SV 5	44.3594	10.0605
II	P05690	Vitellogenin 2 OS Caenorhabditis elegans GN vit 2 PE 1 SV 5	42.1932	12.5234
II	P05690	Vitellogenin 2 OS Caenorhabditis elegans GN vit 2 PE 1 SV 5	44.0898	12.9519
			43.5475	11.8453	0.272008	6	3
I	P10567	Paramyosin OS Caenorhabditis elegans GN unc 15 PE 1 SV 1	1.2575	2.1617
II	P10567	Paramyosin OS Caenorhabditis elegans GN unc 15 PE 1 SV 1	1.4068	2.3533
II	P10567	Paramyosin OS Caenorhabditis elegans GN unc 15 PE 1 SV 1	1.342	2.3352
			1.33543	2.2834	1.70986	3	1
I	P29691	Elongation factor 2 OS Caenorhabditis elegans GN eef 2 PE 1 SV 4	1.1768	1.5794
II	P29691	Elongation factor 2 OS Caenorhabditis elegans GN eef 2 PE 1 SV 4	1.0176	1.755
II	P29691	Elongation factor 2 OS Caenorhabditis elegans GN eef 2 PE 1 SV 4	1.1209	1.698
			1.1051	1.67747	1.51793	1	1
I	P54812	Transitional endoplasmic reticulum ATPase homolog 2	0.2539	0.5034
II	P54812	Transitional endoplasmic reticulum ATPase homolog 2	0.2974	0.8956
			0.27565	0.6995	2.53764	0	3
I	P34455	Probable aconitate hydratase mitochondrial	1.1303	2.0141
II	P34455	Probable aconitate hydratase mitochondrial	0.9871	1.8269
II	P34455	Probable aconitate hydratase mitochondrial	1.1435	1.8196
			1.08697	1.88687	1.7359	4	1
I	P27420	Heat shock 70 kDa protein C	0.1892	0.4839
II	P27420	Heat shock 70 kDa protein C	0.2902	0.602
II	P27420	Heat shock 70 kDa protein C	1.1114
			0.530267	0.54295	1.02392	0	1
I	P20163	Heat shock 70 kDa protein D	0.5524	0.1456
II	P20163	Heat shock 70 kDa protein D	0.5838	0.1136
II	P20163	Heat shock 70 kDa protein D	1.0911	0.0761
			0.742433	0.111767	0.150541	2	0
I	Q18066	Disorganized muscle protein 1	0.4542	NA
II	Q18066	Disorganized muscle protein 1	NA	1.0212
II	Q18066	Disorganized muscle protein 1	0.4024	1.1433
			0.4283	1.08225	2.52685	0	1
I	P09446	Heat shock 70 kDa protein A	1.0972	2.7441
II	P09446	Heat shock 70 kDa protein A	1.1931	2.524
II	P09446	Heat shock 70 kDa protein A	1.0929	2.3652
			1.12773	2.54443	2.25624	0	1
I	Q9XW92	V type proton ATPase catalytic subunit A	0.3417	0.3078
II	Q9XW92	V type proton ATPase catalytic subunit A	0.2459	0.4636
II	Q9XW92	V type proton ATPase catalytic subunit A	0.4515
			0.346367	0.3857	1.11356	1	1
I	Q22492	Beta hexosaminidase A	1.273	1.6623
II	Q22492	Beta hexosaminidase A	1.3099	1.6712
II	Q22492	Beta hexosaminidase A	1.3268	1.7837
			1.30323	1.70573	1.30885	1	0
I	O44400	Protein F37C4 5	0.7121	1.7843
II	O44400	Protein F37C4 5	0.5474	1.8512
II	O44400	Protein F37C4 5	0.6478	1.782
			0.635767	1.80583	2.8404	1	1
I	P50140	Chaperonin homolog Hsp 60 mitochondrial	0.2027	0.739
II	P50140	Chaperonin homolog Hsp 60 mitochondrial	0.3131	0.3281
II	P50140	Chaperonin homolog Hsp 60 mitochondrial	0.3516	0.7791
			0.289133	0.6154	2.12843	2	0
I	P46561	ATP synthase subunit beta mitochondrial	1.1538	1.5861
II	P46561	ATP synthase subunit beta mitochondrial	1.1021	1.8744
II	P46561	ATP synthase subunit beta mitochondrial	1.0793	1.8889
			1.11173	1.78313	1.60392	8	2
I	P52713	Probable methylmalonate semialdehyde dehydrogenase acylating mitochondrial	0.457	0.5385
II	P52713	Probable methylmalonate semialdehyde dehydrogenase acylating mitochondrial	0.3791	0.57
II	P52713	Probable methylmalonate semialdehyde dehydrogenase acylating mitochondrial	0.4298	0.5573
			0.421967	0.555267	1.3159	2	0
I	Q9XXK1-4	Isoform d of ATP synthase subunit alpha mitochondrial	0.8867	1.6436
II	Q9XXK1-4	Isoform d of ATP synthase subunit alpha mitochondrial	0.8039	4.1954
II	Q9XXK1-4	Isoform d of ATP synthase subunit alpha mitochondrial	0.854	1.2558
			0.8482	2.36493	2.78818	3	2
I	O17953	Dihydrolipoyl dehydrogenase mitochondrial	0.2489	0.385
II	O17953	Dihydrolipoyl dehydrogenase mitochondrial	0.266	0.3598
II	O17953	Dihydrolipoyl dehydrogenase mitochondrial	0.1724
			0.2291	0.3724	1.62549	3	1
I	P34575	Probable citrate synthase mitochondrial	0.3317	0.6218
II	P34575	Probable citrate synthase mitochondrial	0.3112	0.6344
II	P34575	Probable citrate synthase mitochondrial	0.33	0.7543
			0.3243	0.670167	2.0665	1	0
I	P53013	Elongation factor 1 alpha	2.7495	2.9354
II	P53013	Elongation factor 1 alpha	2.5197	2.7971
II	P53013	Elongation factor 1 alpha	2.5772	2.8159
			2.61547	2.84947	1.08947	2	1
I	P91910	Tubulin alpha 3 chain	0.0629
II	P91910	Tubulin alpha 3 chain		0.3709
II	P91910	Tubulin alpha 3 chain	0.0948	0.4823
			0.07885	0.4266	5.41027	0	2
I	P34690	Tubulin alpha 2 chain	0.8647	1.3158
II	P34690	Tubulin alpha 2 chain	0.8434	1.2197
II	P34690	Tubulin alpha 2 chain	0.8375	1.0551
			0.848533	1.19687	1.41051	1	0
I	Q27527-3	Isoform c of Enolase	1.1044	1.7353
II	Q27527-3	Isoform c of Enolase	1.0742	1.913
II	Q27527-3	Isoform c of Enolase	1.2019	1.5903
			1.12683	1.7462	1.54965	6	1
I	P12456	Tubulin beta 1 chain	0.2812	0.0763
II	P12456	Tubulin beta 1 chain	0.1685	0.1263
			0.22485	0.1013	0.450523	0	1
I	Q10454	Probable arginine kinase F46H5 3	1.0248	0.981
II	Q10454	Probable arginine kinase F46H5 3	0.9861	0.4142
II	Q10454	Probable arginine kinase F46H5 3	0.9917	0.2048
			1.00087	0.533333	0.532872	1	1
I	Q18680	Probable inorganic pyrophosphatase 1	0	0
II	Q18680	Probable inorganic pyrophosphatase 1	0.6135	3.3353
II	Q18680	Probable inorganic pyrophosphatase 1	0	0
			0.6135	3.3353	5.43651	0	1
I	P10986	Actin 4	3.6888	10.6847
II	P10986	Actin 4	5.5315	10.3986
II	P10986	Actin 4	5.4381	10.2838
			4.88613	10.4557	2.13987	2	0
I	O01530	Aspartic protease 6	0.5633	3.7656
II	O01530	Aspartic protease 6	0.5044	3.5211
II	O01530	Aspartic protease 6	0.524	3.5418
			0.530567	3.6095	6.8031	0	2
I	P46563	Fructose bisphosphate aldolase 2	0.4379	1.0259
II	P46563	Fructose bisphosphate aldolase 2	0.4465	0.7431
II	P46563	Fructose bisphosphate aldolase 2	0.4621	0.9193
			0.448833	0.8961	1.99651	1	0
I	P17330	Glyceraldehyde 3 phosphate dehydrogenase 3	0.6546	0.3912
II	P17330	Glyceraldehyde 3 phosphate dehydrogenase 3	0.3251	0.4679
II	P17330	Glyceraldehyde 3 phosphate dehydrogenase 3	0.3509	0.0551
			0.443533	0.304733	0.687058	4	0
I	Q22866	Tropomyosin isoforms a b d f	0.7774	0.719
II	Q22866	Tropomyosin isoforms a b d f	0.6479	0.8575
II	Q22866	Tropomyosin isoforms a b d f	0.635	0.8922
			0.686767	0.8229	1.19822	2	0
I	O02115	Proliferating cell nuclear antigen	0.0996	0.2254
II	O02115	Proliferating cell nuclear antigen	0.1108	0.2478
II	O02115	Proliferating cell nuclear antigen	0.076	0.2565
			0.0954667	0.243233	2.54784	2	0
I	O44156	Proteasome subunit alpha type 1	0.0936	0.1219
II	O44156	Proteasome subunit alpha type 1	0.0496
II	O44156	Proteasome subunit alpha type 1	0.0689	0.1329
			0.0707	0.1274	1.80198	1	2
I	Q95008	Proteasome subunit alpha type 5	0.0334	0.2663
II	Q95008	Proteasome subunit alpha type 5		0.1578
II	Q95008	Proteasome subunit alpha type 5	0.0638
			0.0486	0.21205	4.36317	2	0
I	P34383	Fatty acid and retinol binding protein 2	0.4595	0.7656
II	P34383	Fatty acid and retinol binding protein 2	0.4937	0.7959
			0.4766	0.78075	1.63817	2	0
I	P19625	Myosin regulatory light chain 1	0.2143	0.3089
II	P19625	Myosin regulatory light chain 1	0.2147	0
			0.2145	0.3089	1.44009	1	0
II	P19626	Myosin regulatory light chain 2	0.1917	0.2356
III	P19626	Myosin regulatory light chain 2	0	0
			0.1917	0.2356	1.229	2	2
I	P52015	Peptidyl prolyl cis trans isomerase 7	0.7374	1.3778
II	P52015	Peptidyl prolyl cis trans isomerase 7	0.7039	1.4115
II	P52015	Peptidyl prolyl cis trans isomerase 7	0.7116	1.4429
			0.717633	1.41073	1.96581	2	1
I	Q20751	Eukaryotic translation initiation factor 5A 2	0.0422	0.0523
II	Q20751	Eukaryotic translation initiation factor 5A 2	0.0315	0.0567
			0.03685	0.0545	1.47897	1	0
I	Q965W1	Fatty acid binding protein homolog 9	0.1793	0.1566
II	Q965W1	Fatty acid binding protein homolog 9	0.1608
II	Q965W1	Fatty acid binding protein homolog 9	0.1739	0.2564
			0.171333	0.2065	1.20525	2	0
I	O16305	Calmodulin	0.0887	0.1581
II	O16305	Calmodulin	0.0618	0.1598
II	O16305	Calmodulin	0.0266	0.1901
			0.0590333	0.169333	2.86844	1	0
I	P34697-2	Isoform b of Superoxide dismutase Cu Zn	0.1418	0.2666
II	P34697-2	Isoform b of Superoxide dismutase Cu Zn	0.1406	0.259
II	P34697-2	Isoform b of Superoxide dismutase Cu Zn	0.1452	0.2454
			0.142533	0.257	1.80309	1	1
I	Q19832	Major sperm protein 3	0.012	0.0312
II	Q19832	Major sperm protein 3	0.0141	0.034
II	Q19832	Major sperm protein 3	0.0094	0.0339
			0.0118333	0.0330333	2.79155	1	0
I	P53017	Major sperm protein 19 31 40	0.5461	1.3997
II	P53017	Major sperm protein 19 31 40	0.5272	1.346
II	P53017	Major sperm protein 19 31 40	0.5097	1.3163
			0.527667	1.354	2.56601	0	1
I	P49632	Ubiquitin 60S ribosomal protein L40	0.3951	0.7671
II	P49632	Ubiquitin 60S ribosomal protein L40	0.4187	0.6277
II	P49632	Ubiquitin 60S ribosomal protein L40	0.381	0.6119
			0.398267	0.6689	1.67953	0	2
I	Q19191	Uncharacterized protein F08B12 4	0.5577	1.3579
II	Q19191	Uncharacterized protein F08B12 4	0.5416	1.464
II	Q19191	Uncharacterized protein F08B12 4	0.533	1.3169
			0.5441	1.3796	2.53556	0	2
		Modification decreased w.r.t Control
		Equal modification w.r.t Control
		Increase in modification w.r.t Control
